# Supplementary material for: Evolutionary dynamics of residual disease in human glioblastoma
Source: Ann Oncol. 2018 Nov 19;30(3):456–63. doi: 10.1093/annonc/mdy506 (PMC6442656; doi:10.1093/annonc/mdy506)
Supplement: Supplementary Data [file mdy506_supp.zip]

Archive with 10 entries (9 files):
- mdy506-suppl_data/
- mdy506-suppl_data/mdy506_Supplementary_Fig_S3.pdf
- mdy506-suppl_data/mdy506_Supplementary_Fig_S5.pdf
- mdy506-suppl_data/mdy506_Supplementary_Table_S3.txt
- mdy506-suppl_data/mdy506_Supplementary_Fig_S1.pdf
- mdy506-suppl_data/mdy506_Supplementary_Fig_S2.pdf
- mdy506-suppl_data/mdy506_Supplementary_Fig_S4.pdf
- mdy506-suppl_data/mdy506_Supplementary_Table_S1.docx
- mdy506-suppl_data/mdy506_Supplementary_Table_S2.txt
- mdy506-suppl_data/mdy506_Supplementary_Material.docx
