# Supplementary material for: Evolutionary dynamics of residual disease in human glioblastoma
Source: Ann Oncol. 2018 Nov 19;30(3):456–63. doi: 10.1093/annonc/mdy506 (PMC6442656; doi:10.1093/annonc/mdy506)
Supplement: Supplementary Data [file mdy506_supp.zip › mdy506-suppl_data/mdy506_Supplementary_Table_S2.txt]

Sample	PCDM.Gene	PCDM.Mutation	PCDM.lower.tetraploid	PCDM.lower	PCDM.purity	PCDM.upper	ASCAT.purity	ASCAT.ploidy	min.ASCAT.purity	max.ASCAT.purity	min.ASCAT.ploidy	max.ASCAT.ploidy
SP42M	PITX1	5_134364968	0,003417294	0,004533464	0,025641026	0,13821714	1	2	0,003417294	1	1,5	5,5
SP42S	PITX1	5_134364968	0,438622444	0,609952062	0,764705882	0,932386808	0,62	3,45	0,438622444	1	2,5	4,5
SP42T1	PITX1	5_134364968	0,778064268	0,875001086	1,015706806	1,155793182	0,92	3,25	0,778064268	1	2,5	4,5
SP42T2	PITX1	5_134364968	0,499826906	0,66676475	0,837606838	1,018773638	0,83	3,5	0,499826906	1	2,5	4,5
SP42T3	PITX1	5_134364968	0,447929505	0,618907944	0,773722628	0,940880768	0,69	3,5	0,447929505	1	2,5	4,5
SP42T4	PITX1	5_134364968	0,257866457	0,409607576	0,554621849	0,727491568	0,41	3,55	0,257866457	1	2,5	4,5
SP49M	ZNF469	16_88498626	0,005518529	0,008941017	0,032520325	0,114700873	1	2	0,005518529	1	1,5	5,5
SP49SVZ	ZNF469	16_88498626	0,23779339	0,383820973	0,514285714	0,670693622	0,57	3,45	0,23779339	1	1,5	5,5
SP49T1	ZNF469	16_88498626	0,335161492	0,501872872	0,655737705	0,830620563	0,59	3,4	0,335161492	1	1,5	5,5
SP49T2	ZNF469	16_88498626	0,123690219	0,220494522	0,366197183	0,576963445	0,39	3,4	0,123690219	1	1,5	5,5
SP49T3	ZNF469	16_88498626	0,13748596	0,241933984	0,343949045	0,477301706	0,35	3,4	0,13748596	1	1,5	5,5
SP49T4	ZNF469	16_88498626	0,157935828	0,272782744	0,413043478	0,600356278	0,74	3,45	0,157935828	1	1,5	5,5
SP52M	FSIP2	2_186660349	0,001272673	0	0	0,022876621	1	2	0,001272673	1	1,5	5,5
SP52SVZ	FSIP2	2_186660349	0,094858661	0,173897814	0,23943662	0,325275996	0,3	1,95	0,094858661	1	1,5	5,5
SP52T1	FSIP2	2_186660349	0,285195417	0,443466404	0,542750929	0,654911089	0,58	2,05	0,285195417	1	1,5	5,5
SP52T2	FSIP2	2_186660349	0,434408432	0,605858065	0,705167173	0,811281853	0,73	2	0,434408432	1	1,5	5,5
SP52T3	FSIP2	2_186660349	0,517995827	0,682727527	0,784431138	0,891037042	0,77	2	0,517995827	1	1,5	5,5
SP52T4	FSIP2	2_186660349	0,49736365	0,664570037	0,764705882	0,870099224	0,76	2	0,49736365	1	1,5	5,5
SP54M1	OR5H1	3_97851850	0,027256086	0,05276419	0,103225806	0,197063014	1	2	0,027256086	1	1,5	5,5
SP54T1	OR5H1	3_97851850	0,235748743	0,38114927	0,515151515	0,676575808	0,63	2,25	0,235748743	1	1,5	5,5
SP54T2	OR5H1	3_97851850	0,38481754	0,555776617	0,69005848	0,837959853	0,66	2,2	0,38481754	1	1,5	5,5
SP54T3	OR5H1	3_97851850	0,162065544	0,278883719	0,403361345	0,565154757	0,69	2,35	0,162065544	1	1,5	5,5
SP54T4	OR5H1	3_97851850	0,501423113	0,668182999	0,812121212	0,964608613	0,85	2,2	0,501423113	1	1,5	5,5
SP54T5	OR5H1	3_97851850	0,378082357	0,548693517	0,694444444	0,856074261	0,88	2,15	0,378082357	1	1,5	5,5
SP54T6	OR5H1	3_97851850	0,424142147	0,595780835	0,736196319	0,888759755	0,72	2,2	0,424142147	1	1,5	5,5
SP55S	CA2	8_86388035	0,309355847	0,472254668	0,572463768	0,684410678	0,62	2,05	0,309355847	1	1,5	5,5
SP55T1	CA2	8_86388035	0,226695342	0,369216999	0,460431655	0,56635479	0,55	2,1	0,226695342	1	1,5	5,5
SP55T2	CA2	8_86388035	0,68676232	0,814273309	0,94017094	1,068001211	0,87	2,1	0,68676232	1	1,5	5,5
SP55T3	CA2	8_86388035	0,174006049	0,296290299	0,386554622	0,496307126	0,35	2,15	0,174006049	1	1,5	5,5
SP55T4	CA2	8_86388035	0,499320154	0,666313847	0,787878788	0,916383345	0,67	2,1	0,499320154	1	1,5	5,5
SP56M	PIK3R1	5_67589138	0,281843965	0,43938943	0,541832669	0,658088661	0,4	3,75	0,281843965	1	3	5
SP56S	PIK3R1	5_67589138	0,110783562	0,199947437	0,2734375	0,368410355	0,17	3,95	0,110783562	1	3	5
SP56T1	PIK3R1	5_67589138	0,327077256	0,492716613	0,606334842	0,733404757	0,47	4,05	0,327077256	1	3	5
SP56T2	PIK3R1	5_67589138	0,033132842	0,064119837	0,108786611	0,181649225	0,1	4	0,1	0,1	4	4
SP56T3	PIK3R1	5_67589138	0,144688654	0,252922815	0,337552743	0,443314944	0,31	4,05	0,144688654	1	3	5
SP56T4	PIK3R1	5_67589138	0,188205583	0,316551989	0,436619718	0,58636628	0,61	3,9	0,188205583	1	3	5
SP57M	TRAK2	2_202262283	0,001272673	0	0	0,049617962	1	2	0,001272673	1	1,5	5,5
SP57S	TRAK2	2_202262283	0,01028518	0,018819203	0,048192771	0,12062212	1	2	0,01028518	1	1,5	5,5
SP57T1	TRAK2	2_202262283	0,061216814	0,116011825	0,188679245	0,299625066	0,24	2,15	0,061216814	1	1,5	5,5
SP57T2	TRAK2	2_202262283	0,21528677	0,353938859	0,481751825	0,637835288	0,5	2	0,21528677	1	1,5	5,5
SP57T3	TRAK2	2_202262283	0,240067824	0,38678302	0,52991453	0,702933365	0,47	1,95	0,240067824	1	1,5	5,5
SP57T4	TRAK2	2_202262283	0,096266275	0,176232913	0,276422764	0,420440433	0,44	2,05	0,096266275	1	1,5	5,5
A23_recurrent_M	ATP10B	5_160097490	0,002302304	0,00218098	0,012345679	0,068265323	1	2	0,002302304	1	1,5	5,5
A23_recurrent_S	ATP10B	5_160097490	0,009763359	0,017745715	0,045454545	0,113942038	1	2	0,009763359	1	1,5	5,5
A23_recurrent_T	ATP10B	5_160097490	0,216092032	0,355026225	0,466666667	0,600595639	0,28	3,8	0,216092032	1	1,5	5,5
A34S1	GANAB	11_62397228	0,096892376	0,177269474	0,271428571	0,404502418	1	2,05	0,096892376	1	1,5	3
A34S2	GANAB	11_62397228	0,046629049	0,089517744	0,162601626	0,286407588	1	2	0,046629049	1	1,5	3
A34S3	GANAB	11_62397228	0,002943439	0,003534864	0,02	0,108972392	1	2,05	0,002943439	1	1,5	3
A34T1	GANAB	11_62397228	0,410114508	0,581770217	0,752293578	0,939682266	0,99	2	0,410114508	1	1,5	3
A34T2	GANAB	11_62397228	0,010722001	0,019716366	0,057692308	0,162800802	1	2,05	0,010722001	1	1,5	3
A34T3	GANAB	11_62397228	0,074098529	0,138671152	0,25	0,430056042	1	2,1	0,074098529	1	1,5	3
A34T4	GANAB	11_62397228	0,170348563	0,290994897	0,427184466	0,604564923	1	2,05	0,170348563	1	1,5	3
A34T5	GANAB	11_62397228	0,304662979	0,466744519	0,620689655	0,798952003	1	2	0,304662979	1	1,5	3
A34T6	GANAB	11_62397228	0,532003914	0,694769977	0,872727273	1,059273934	0,76	2,05	0,532003914	1	1,5	3
A44M	ZBED9	6_28539945	0,005532187	0,008969558	0,026315789	0,075928621	1	2,05	0,005532187	1	1,5	5,5
A44S	ZBED9	6_28539945	0,001923597	0,001379764	0,0078125	0,043581951	1	2,05	0,001923597	1	1,5	5,5
A44T1	ZBED9	6_28539945	0,270669965	0,425645732	0,534562212	0,659670943	0,6	2,1	0,270669965	1	1,5	5,5
A44T2	ZBED9	6_28539945	0,176394421	0,299731151	0,394495413	0,510229794	0,34	2,1	0,176394421	1	1,5	5,5
A44T3	ZBED9	6_28539945	0,137116782	0,241367031	0,337078652	0,460799122	0,23	2,3	0,137116782	1	1,5	5,5
A44T5	ZBED9	6_28539945	0,030915124	0,059856825	0,106280193	0,185270096	1	2	0,030915124	1	1,5	5,5
SP28_recurrent_M	ZNF219	14_21561310	0,006775275	0,011561406	0,033898305	0,097279331	1	2	0,006775275	1	1,5	5,5
SP28_recurrent_S	ZNF219	14_21561310	0,347119584	0,515216743	0,644067797	0,78804037	0,53	1,85	0,347119584	1	1,5	5,5
SP28_recurrent_T	ZNF219	14_21561310	0,172229419	0,293722021	0,408163265	0,55274896	0,49	1,95	0,172229419	1	1,5	5,5
A23_primary_M	ATP10B	5_160097490	0,112886836	0,203329283	0,301369863	0,435231756	0,18	3,75	0,112886836	1	3	5
A23_primary_S	ATP10B	5_160097490	0,348816349	0,517091071	0,637254902	0,770827707	0,5	3,9	0,348816349	1	3	5
A23_primary_T	ATP10B	5_160097490	0,376029461	0,546520696	0,682926829	0,83384694	0,52	4	0,376029461	1	3	5
SP28_primary_M	ZNF219	14_21561310	0,00260813	0,00282719	0,016	0,087849505	1	2	0,00260813	1	1,5	5,5
SP28_primary_S	ZNF219	14_21561310	0,002363042	0,002309377	0,013071895	0,072179331	1	2	0,002363042	1	1,5	5,5
SP28_primary_T	ZNF219	14_21561310	0,685567714	0,813435611	0,991452991	1,170013778	0,89	1,95	0,685567714	1	1,5	5,5
